# Supplementary material for: Prediction Model for Pre-Eclampsia Using Gestational-Age-Specific Serum Creatinine Distribution
Source: Biology (Basel). 2023 Jun 4;12(6):816. doi: 10.3390/biology12060816 (PMC10295363; doi:10.3390/biology12060816)
Supplement: Supplementary file 1 [file biology-12-00816-s001.zip]

Archive with 1 entries (1 files):
- biology-2382825-supplementary.pdf
